# Supplementary material for: Molecular analysis of meso- and thermophilic microbiota associated with anaerobic biowaste degradation
Source: BMC Microbiol. 2012 Jun 22;12:121. doi: 10.1186/1471-2180-12-121 (PMC3408363; doi:10.1186/1471-2180-12-121)
Supplement: Additional file 2 — Sequences of ligation probes. Table containing the probe sequences and target Genbank accession numbers. (39 KB, XLS) (XLS 39 kb) [file 1471-2180-12-121-S2.xls]

## Sheet: Probe sequences
	General microbial probes
	Probes designed by using AD 454 amplicon sequencing data
	Target GenBank accession	Target description	Tag identifier	Probe sequence 5' - 3'
	FM199965.1	Issatchenkia orientalis	1	GTCGGAGCTGCGACTCGCGATTCACACTGACCCATGTAGTCATAGCTGTTTCCTGTGTGAAACGACGTTGTAAAACGACGGCCAGTGCGGACGACGTGTAAAGAGC
	AB534618.1	Candida ethanolica	2	CACTATGAGCTCGACCTCAGATTAAATAGATTGGAGACGCGCGTCATAGCTGTTTCCTGTGTGAAACGACGTTGTAAAACGACGGCCAGTACGCTTGGGGTCTCCGAG
	HQ914923.1	Galactomyces geotrichum	3	AGTAGGATTACCCGCTGAACTTAAGCATTAGAAGGTCTGGACTAGTCATAGCTGTTTCCTGTGTGAAACGACGTTGTAAAACGACGGCCAGTACAACACTATTCAACCTCAGATCA
	JF412006.1	Thermomyces lanuginosus	4	TGCGAGGATTGTCTGAGTGACATTGGCATAACGTATTGCGCGTCATAGCTGTTTCCTGTGTGAAACGACGTTGTAAAACGACGGCCAGTCACTGTGAACGCTTTTGTGAA
	AB534618.1	Candida ethanolica	5	ACGCTTGGGGTCTCCGAGCAGGACTGAAGATCGAGTACGTCATAGCTGTTTCCTGTGTGAAACGACGTTGTAAAACGACGGCCAGTCACGAGCGAACTAGAACAGG
	AF033387.1	Geosmithia emersonii	6	CTTGAACAAAGGTTGCGGTCTTAGAGTCAGTCATAGCTCGAGTCATAGCTGTTTCCTGTGTGAAACGACGTTGTAAAACGACGGCCAGTAGACCCTCGTGAACGCTGT
	JF754466.1	Aspergillus fumigatus	7	TTCTGAAAGTATGCAGTCTGAGTTATTTATCGTAGCTGGCTGCCCGTCATAGCTGTTTCCTGTGTGAAACGACGTTGTAAAACGACGGCCAGTAGACCCCAACATGAACGCTG
	FJ548832.1	Scytalidium thermophilum	8	CTGAATAAGTCAAAACTTTCAACAACAGGATTAGAACCTACGCACCGTCATAGCTGTTTCCTGTGTGAAACGACGTTGTAAAACGACGGCCAGTACGGCCTCTCTGAGTGAAGTA
	HQ014731.1	Kluyveromyces marxianus	9	TTCTTGATTCTCTGCTATCAGTTTTGCCGTGAGACCACTGTACTAGTCATAGCTGTTTCCTGTGTGAAACGACGTTGTAAAACGACGGCCAGTGCTTAATTGCGCGGCCAG
	HQ014731.1	Kluyveromyces marxianus	10	TTTCTCATCCTAAACACAATGGAGGACGCTGAATCCTATTGACAGTCATAGCTGTTTCCTGTGTGAAACGACGTTGTAAAACGACGGCCAGTTCATCCTCTGCTATCAGTTTTCTA
	EF197805.1	Candida rugosa	11	CAATAACATCTAAAACCGATCATCCGCCTAAGGATCGTGAAGTAGTCATAGCTGTTTCCTGTGTGAAACGACGTTGTAAAACGACGGCCAGTACAATAATTCAACATTGTGTCAGAG
	FR718468.1	Penicillium sp. BF115	12	GGCTTTGTCACCCGCTCTGTCGACGACGAAGCTGCATGAAGTCATAGCTGTTTCCTGTGTGAAACGACGTTGTAAAACGACGGCCAGTCCGGTCCTCGAGCGTATGG
	HM469402.1	Penicillium glabrum	13	ATTGAACTCTGTCTGAAGATTGCACTCGAATAACAGCATCTCGGTCATAGCTGTTTCCTGTGTGAAACGACGTTGTAAAACGACGGCCAGTGCGCGCACCGGAGACACT
	HM162847.1	Aspergillus niger	14	TTTCCAGGTTGACCTCGGACCCGTAAGCATGGCACAGATGTCATAGCTGTTTCCTGTGTGAAACGACGTTGTAAAACGACGGCCAGTGCCGACGTTTTCCAACCATTC
	HQ340103.1	Aspergillus flavus	15	TTTTTCCAGGTTGACCTCGGACAATACAAGATTACGGCCTCGTCATAGCTGTTTCCTGTGTGAAACGACGTTGTAAAACGACGGCCAGTTTGCCGAACGCAAATCAATC
	HQ710541.1	Aspergillus ochraceus	16	GGGGGCACAGCGCTCGCGATCAGAATCTATGGTACGCGTCATAGCTGTTTCCTGTGTGAAACGACGTTGTAAAACGACGGCCAGTCCCGCCCCCTTTTTCTTTTA
	FR727122.1	Aspergillus restrictus	17	GTTAAAACTTTCAACAACGGATCTCTGTGTACTGCTCGCCAATGTCATAGCTGTTTCCTGTGTGAAACGACGTTGTAAAACGACGGCCAGTAGTCTGAGTTTTCATATAAGAAAAATC
	FR733852.1	Aspergillus sydowii	18	CCCTCGGGGGCGAGCCATATTTGGAACGCAGCTCACGTCATAGCTGTTTCCTGTGTGAAACGACGTTGTAAAACGACGGCCAGTTGCTTCGGCGGGGAGCT
	HQ636423.1	Aspergillus terreus	19	TTTTTTTCCAGGTTGACCTCGTGCAGTATCGCAGCGGTCTAGTCATAGCTGTTTCCTGTGTGAAACGACGTTGTAAAACGACGGCCAGTCCGACGCATTTATTTGCAACTTG
	FN907954.1	Aspergillus calidoustus	20	AACCTCCCACCCGTGAATGGGCAATGTTTATCCACAGAGTCATAGCTGTTTCCTGTGTGAAACGACGTTGTAAAACGACGGCCAGTGCCCCCGGGCAGGCCT
	JF817276.1	Aspergillus versicolor	21	GGGCCGGCCGGGCGCTGACCGAATCCAGCAGAGAGTCATAGCTGTTTCCTGTGTGAAACGACGTTGTAAAACGACGGCCAGTCTTTGTCACCCGCTCGATTTA
	FR848825.1	Eurotium amstelodami	22	TTAAAACTTTCAACAACGGATCTGATCGTGAATCCGCGCACTAGTCATAGCTGTTTCCTGTGTGAAACGACGTTGTAAAACGACGGCCAGTAGTCTGAGTTTTTAGTTAAACAATCG
	GU319986.1	Eurotium herbariorum	23	TTAAAACTTTCAACAACGGATCTGAGCCGTAATCCGAGCGATAGTCATAGCTGTTTCCTGTGTGAAACGACGTTGTAAAACGACGGCCAGTCAGTCTGAGTTTTTAGTTAAACAATAA
	FR718461.1	Penicillium sp.	26	AATTAGCTAAATAAGTTAAAACTTTCGTACTAGCATATCATCGACGGTCATAGCTGTTTCCTGTGTGAAACGACGTTGTAAAACGACGGCCAGTTGTCTGAAGATTGCAGTCTGAGC
	HQ176465.1	Paecilomyces sp.	32	AGCCCGGCTGGTGTGTGCACATATCTAGCGACATCTGTCATAGCTGTTTCCTGTGTGAAACGACGTTGTAAAACGACGGCCAGTGAGCGTCATTGCTAACCCTCC
	JF806518.1	Brevibacterium sp.	33	CTGGCACGTAGTTAGCCGTGACGCGGCTAAAGGTAGATACGTCATAGCTGTTTCCTGTGTGAAACGACGTTGTAAAACGACGGCCAGTCCTACGTATTACCGCGGCTG
	HQ711353.1	Acetobacter pasteurianus	34	CAAACCGCCTACACGCCCCACTGCCCACAAGATGTAGAGTCATAGCTGTTTCCTGTGTGAAACGACGTTGTAAAACGACGGCCAGTGGGGATTTCACATCTGACTGTA
	HQ378514.1	Enterococcus avium	35	CGAAACCATGCGGTTTCGATTGGGATTTACATGGCCTAGCAAGTCATAGCTGTTTCCTGTGTGAAACGACGTTGTAAAACGACGGCCAGTCGCAAAAGCGCCTTTCAAAC
	HQ616514.1	Lactobacillus brevis	36	TCAACGGAAGCTCGTTCGACCATGACACAGAATCGACCGTGTCATAGCTGTTTCCTGTGTGAAACGACGTTGTAAAACGACGGCCAGTAATCAGTGCAAGCACGTCAT
	AF349937.1	Lactobacillus sp.	37	ACTCTGCCGACCATTCTTCTCCAGAGGCATAAATGAGTCTCCGTCATAGCTGTTTCCTGTGTGAAACGACGTTGTAAAACGACGGCCAGTCGTCACGCCGACAACAGTT
	GU585588.1	Enterococcus cecorum	38	GCGTTCGACTTGCATGTATTAGGCTGAGTAGTACGTTACGCCTGGTCATAGCTGTTTCCTGTGTGAAACGACGTTGTAAAACGACGGCCAGTAGCAAGCTACGGTGAAAGAAAA
	FR683088.1	Lactobacillus crispatus	39	AACGTCATTACCGAAGTAAATCTGCGATAGCGAAGGAGTCCACAGTCATAGCTGTTTCCTGTGTGAAACGACGTTGTAAAACGACGGCCAGTCGCCGCTCGCTTTCCT
	JF799884.1	Enterococcus faecalis	40	CAATTGAGTGCAAGCACTCGGACACTCTGAAAGACGCGACGGTCATAGCTGTTTCCTGTGTGAAACGACGTTGTAAAACGACGGCCAGTCCGTCCGCCACTCCTCTTTC
	AB548612.1	Geobacillus debilis	41	AATCCCCTCTAACACTTAGCACTGTCTTAATGTTGGGCAAACGGTCATAGCTGTTTCCTGTGTGAAACGACGTTGTAAAACGACGGCCAGTAGCTGCAGCACTAAAGGGTC
	AB626659.1	Gluconacetobacter liquefaciens	42	TGGACGTATCAAATGCAGCCCGTTATCGACTACGCTGTACTGTCATAGCTGTTTCCTGTGTGAAACGACGTTGTAAAACGACGGCCAGTACCCTCTCTCACACTCTAGTT
	GQ293457.1	Bacillus smithii	43	AAGTCCGCTCGACTTGCATTCGTGAGACCGTCGTCAGTAGTCATAGCTGTTTCCTGTGTGAAACGACGTTGTAAAACGACGGCCAGTCTTTCAAAAAGCAAGCTTCTTGA
	AB618491.1	Bacillus sp.	44	ATCTATCCGGTATTAGCACCGGGACAGCGCAGTACAGGTAATGTCATAGCTGTTTCCTGTGTGAAACGACGTTGTAAAACGACGGCCAGTTCTCTCCAGGCGGAAAGATA
	FM177644.2	Uncultured compost fungus	45	AGCGCGCCTCCGTGTAGCGTACAGTAAGTATGATGCCGTCATAGCTGTTTCCTGTGTGAAACGACGTTGTAAAACGACGGCCAGTATCAAAGTGCTGCAGGGCT
	HQ285568.1	Emericella sp	47	ATGCCTGAGAGTGATGCAGTCGTCACAGATTAGTAGGCACGGTCATAGCTGTTTCCTGTGTGAAACGACGTTGTAAAACGACGGCCAGTCCGGGGACCACTGAACTTC
	HQ285657.1	Lichtheimia corymbifera	48	AGTTATGTGCAATGTTGGGTCACTCGTACCTGTATTCAGCGCGGTCATAGCTGTTTCCTGTGTGAAACGACGTTGTAAAACGACGGCCAGTGGTCTTCTCTTAAGGTTCCTCAC
	EU647835.1	Pichia fermentans	49	AGAACAGGCTATGCCTTTTTCGTTAATCCGCTGTAGCCCAAAGTCATAGCTGTTTCCTGTGTGAAACGACGTTGTAAAACGACGGCCAGTTTCTTGCGCAAGCAGAGTTG
	U68438.1	Chlamydia trachomatis	96	TATAGTTTGTGATCAAGTATGTTATTGTAGATTCTACATGCCACTAGCAGTCATAGCTGTTTCCTGTGTGAAACGACGTTGTAAAACGACGGCCAGTCGCGGTGAGGACGAGACA
	FJ153216.1	Kazachstania exiqua	97	TTTCGTTACGCCGATAATTCTTTACCCTGCGAACTGGCCTGAATAGTCATAGCTGTTTCCTGTGTGAAACGACGTTGTAAAACGACGGCCAGTCGCGGCGAGGTTGTTCTT
	FJ159678.1	Candida albicans	98	AACTTACAACCAATTTTTTATCAACTTGCGCAGCGGAAGGCTCAATAAGTCATAGCTGTTTCCTGTGTGAAACGACGTTGTAAAACGACGGCCAGTCCTGCCGCCAGAGGTCTA
	FM178403.1	Candida metapsilosis	99	TTTCTTTCTACACATGTGTTTTTCTTCCTACCGCAAGGCAGGATAAGTCATAGCTGTTTCCTGTGTGAAACGACGTTGTAAAACGACGGCCAGTGCGCTTAACTGCGACCCT
	GQ376072.1	Clavispora lusitaniae	100	AAATATCAACCGCGCTGTCAAACCTATGATAAGGCACGCACAGTCATAGCTGTTTCCTGTGTGAAACGACGTTGTAAAACGACGGCCAGTCGGTTAGGCGTTGCTCCG
	FJ231461.1	Pichia membranifaciens	101	TGCAGATCCTCTCTGCGCAGCGCTGTGCAAGGCTCGTATAGTCATAGCTGTTTCCTGTGTGAAACGACGTTGTAAAACGACGGCCAGTTGCACCGCGGGGTCTT
	FJ153179.1	Issatchenkia hanoiensis strain SC7S04	102	AGACAGGACGCTTGGCGCTCGATTGTCAAGGCAGTGATAGTCATAGCTGTTTCCTGTGTGAAACGACGTTGTAAAACGACGGCCAGTGGAGTGGCGAAGCGAACT
	FN401529.1	Rhizopus stolonifer	103	TCTGAAGTCAAGTGGGATACCCGCATTGCGAACTGCATCTAACGTCATAGCTGTTTCCTGTGTGAAACGACGTTGTAAAACGACGGCCAGTGATCTGAAGTCAAGTGGGATTGA
	FJ555531.1	Cladosporium sphaerospermum	104	ACTCTTGCGTAACTTTGCAGTCTGATAGTCCAATGCTACTGACGTCATAGCTGTTTCCTGTGTGAAACGACGTTGTAAAACGACGGCCAGTCCCGGGTGGACACCACAAA
	FJ197938.1	Uncultured Thielaviopsis clone	105	GCCGGTAGCATTTAAAAACTCTTTATGATTCGGTAATGCGCTGTAAGTCATAGCTGTTTCCTGTGTGAAACGACGTTGTAAAACGACGGCCAGTGCAGGCCTTTCGGGGTCT
	CU917453.1	Uncultured Methanomicrobiales archaeon	106	GTAACACGTGGATAACCTGCCCGACGTTTCAATGCAGCGTAAGTCATAGCTGTTTCCTGTGTGAAACGACGTTGTAAAACGACGGCCAGTCCCTCGGCGTACTGCTCA
	AB479402.1	Uncultured Methanobacterium sp.	107	TTTGAGGAGGGCGAAGTCGTGAGAGTGCAATGCCGACTAAGTCATAGCTGTTTCCTGTGTGAAACGACGTTGTAAAACGACGGCCAGTGGTTAAGGTCGAATCTAGGTTC
	FJ533154.1	Methanobrevibacter arboriphilus strain SH4	108	CGGTTTAATTGGATCAACGCCGGAGATCCGAATGCGCGTACTGTCATAGCTGTTTCCTGTGTGAAACGACGTTGTAAAACGACGGCCAGTCAACCGCGTGGAGCCTG
	AB479410.1	Uncultured Methanosaeta sp.	109	TTAATTGGATTCAACGCCGGAACGAGATCCAAGGCCCATGATGTCATAGCTGTTTCCTGTGTGAAACGACGTTGTAAAACGACGGCCAGTCGGGTGGAGCTTGCGGT
	NR_028156.1	Methanoculleus thermophilus CR-1	110	GGCCACTTTTATTGGGCTTAAAGCAGCTTGCACAGTAACCATGAGTCATAGCTGTTTCCTGTGTGAAACGACGTTGTAAAACGACGGCCAGTCCGGCGGCTCGAGTGGT
	AJ862839.1	Methanoculleus thermophilus	111	CGACAGTGAGGGACGAAAGCTAGAGTTGAACAGCATACCCTGTCATAGCTGTTTCCTGTGTGAAACGACGTTGTAAAACGACGGCCAGTGCCTCACCAGAACGGCTT
	EU369626.1	Uncultured archaeon clone	112	CTCAGTAACACGTGGATAACCTGTATCTGATCGGACGGCCAGTGTCATAGCTGTTTCCTGTGTGAAACGACGTTGTAAAACGACGGCCAGTCGGCCCTCGGCGTACTG
	EF118904.1	Methanoculleus thermophilus	113	GTTGGGACCGCCTCTGCTATATTGACTACTGCGCCTCAGGTCATAGCTGTTTCCTGTGTGAAACGACGTTGTAAAACGACGGCCAGTCGGATCGGTGGGGACACT
	AB089178.2	Methanoculleus sp.	114	GCAAGGAGGGTTAAGTCGTAACATTGGACTATTGGGTATCGCCGTCATAGCTGTTTCCTGTGTGAAACGACGTTGTAAAACGACGGCCAGTCCGCAGTCGAATCTAGGTTCC
	NZ_ABYW01000015.1	Methanobrevibacter smithii DSM 2375	115	CTCTTATTCCAAAAGCTCTTTACACTTGTCAGATTGGATGCGCTCGTCATAGCTGTTTCCTGTGTGAAACGACGTTGTAAAACGACGGCCAGTGCACCGGTCTTGCCCAG
	DQ402010.1	Uncultured Methanobrevibacter sp. Clone	116	AAGCTGTTAAGTCCGCCGCCTATGCAGAATGGCGTGTATCGTCATAGCTGTTTCCTGTGTGAAACGACGTTGTAAAACGACGGCCAGTTGCTCCAGTGCCGAAGGG
	NR_028157.1	Methanosaeta thermophila PT	117	TGGGAAGTACGGCCGCAAGCATTGGATAAGCACTGATCGGTCATAGCTGTTTCCTGTGTGAAACGACGTTGTAAAACGACGGCCAGTGCCGTGAAGCGAGCCACC
	EF174501.1	Methanomethylovorans.sp	118	TTGGCTGTCCATATGTATAAATAACACCCGGAATAAGGCCACGATAGTCATAGCTGTTTCCTGTGTGAAACGACGTTGTAAAACGACGGCCAGTCCGAGTGCCAGCATCCTATG
	EU369626.1	Uncultured archaeon clone	119	GCTTAAGCGTTCGTAGCTGGGTCTCATAGAATGGACCAGATCGTCATAGCTGTTTCCTGTGTGAAACGACGTTGTAAAACGACGGCCAGTGGCCGCTTTTATTGGGCTTAG
	CT574194.1	Uncultured bacterium	120	GGGGGGGGATGACGTCAAATCATAGATTAAGCACTCAGCCGTCATAGCTGTTTCCTGTGTGAAACGACGTTGTAAAACGACGGCCAGTCCACCGTAAGGTGTGAGGAG
	CU922117.1	Uncultured WWE1 bacterium	121	TGCTATTCACGGAAGTGAGTAGTCATGATGTAAGCACGCTACCGTCATAGCTGTTTCCTGTGTGAAACGACGTTGTAAAACGACGGCCAGTCAAGCAATGTTTTGGCTGTTAA
	CT574527.1	Uncultured bacterium	122	TAATTATTCACGGAAGTGGATAGTTCAGGAGCGAAGCAGATACTCGTCATAGCTGTTTCCTGTGTGAAACGACGTTGTAAAACGACGGCCAGTGCAAACAATGTTTTGGCTGTTG
	CT574199.1	Uncultured bacterium	123	TGTGGTTTAATTCGATGATACGCGCAGAGCAGAAGCACTCACGTGTCATAGCTGTTTCCTGTGTGAAACGACGTTGTAAAACGACGGCCAGTCGCACAAGCGGAGGAACA
	CU922117.1	Uncultured WWE1 bacterium	124	CACACTGGGATTGAGAGACGGTACATAGGCTTCAGCATCACGTCATAGCTGTTTCCTGTGTGAAACGACGTTGTAAAACGACGGCCAGTCCTTAACGGGTGGTCGCC
	CT574527.1	Uncultured bacterium	125	GCCCACACTGGGATCGAGATTATTATACCTTGATCCGCGCGTCATAGCTGTTTCCTGTGTGAAACGACGTTGTAAAACGACGGCCAGTCGGCCTTAACGGGTGGTC
	AB175384.1	Uncultured bacterium	126	TGATTGACGCTGAGGCACGATAAACTGCTTGCATACGGCGGTCATAGCTGTTTCCTGTGTGAAACGACGTTGTAAAACGACGGCCAGTGAAGGCATCTCACAAAGCCG
	CU926713.1	Uncultured Firmicutes bacterium	127	TGCAAGTCGAGCGGAGGTATATAAGCCTTGCAGCGGACCGTCATAGCTGTTTCCTGTGTGAAACGACGTTGTAAAACGACGGCCAGTGGCGGCGTGCCTAACACA
	AB248649.1	Uncultured bacterium	128	CAGCCGCGGTAACACGTAGTTTAAGCGGTGGATCTAGCTGTCATAGCTGTTTCCTGTGTGAAACGACGTTGTAAAACGACGGCCAGTCGGCCAACTACGTGCCAG
	CU918268.1	Uncultured Unclassified bacterium	129	TGCAAGTCGAACGAAGTAAGTTTTAATAGCCTTGAGCAGCGAGTCATAGCTGTTTCCTGTGTGAAACGACGTTGTAAAACGACGGCCAGTGGCGGCGTGCCTAACACA
	FJ205812.1	Uncultured bacterium	130	AGCCACGTCGCGTGAAGGATAAATGCTTGGAACCCTCGGTCATAGCTGTTTCCTGTGTGAAACGACGTTGTAAAACGACGGCCAGTGGGCGCGAGCCTGAACC
	EF559220.1	Uncultured bacterium	131	TGAAATTTTGCAGCTCAACTGTAGAAAGTTCATGGAATCGAGCGTCATAGCTGTTTCCTGTGTGAAACGACGTTGTAAAACGACGGCCAGTGGGGGATTAAGTCGGCGG
	AB429370.1	Lactobacillus hilgardii	132	GGCGGTTTTTTAGGTCTGATGTGGCAAGGATTTCGACTCAGACGTCATAGCTGTTTCCTGTGTGAAACGACGTTGTAAAACGACGGCCAGTGGCGTAAAGCGAGCGCA
	AJ306612.1	Trichococcus collinsii	133	ATCTGACCAGAAAGCCACGGCCAAAGAATAATCGCTCCTCGGTCATAGCTGTTTCCTGTGTGAAACGACGTTGTAAAACGACGGCCAGTGCTCCGGCCTTGACGGT
	NR_028903.1	Anaerobaculum mobile	134	GCGGTACGCCAAGTCGGGGTAAAGCACTTATGACTCGGCGTCATAGCTGTTTCCTGTGTGAAACGACGTTGTAAAACGACGGCCAGTGGCGTAAAGGGCACGCAG
	U50711.1	Anaerobaculum thermoterrnum	135	GGCGGTGCGCCAAGTCGATTATAGCATTCTGTAGGCGCGTCATAGCTGTTTCCTGTGTGAAACGACGTTGTAAAACGACGGCCAGTGGCGTAAAGGGCACGCA
	NR_028684.1	Syntrophomonas sapovorans strain OM	136	ACTGACCCTGACGCTGAGGTTCGCTGACATTTGATTAGCCGTCATAGCTGTTTCCTGTGTGAAACGACGTTGTAAAACGACGGCCAGTGCGAAGGCGGCTTTCTGG
	AB021306.1	Syntrophomonas sp. MGB-C1	137	TACCTTACGAATAAGCCCCGGCCTTGAATAATATCTCGGCCGTCATAGCTGTTTCCTGTGTGAAACGACGTTGTAAAACGACGGCCAGTCCGCCTGCCGAATGACGG
	AY570690.1	Petrimonas sulfuriphila strain BN3	138	ATGTTAAGTCGGCGGTGAAATTAGGTCCAGAAATTGCTGCACGTCATAGCTGTTTCCTGTGTGAAACGACGTTGTAAAACGACGGCCAGTAGGGTGCGCAGGCGGG
	NR_029236.1	Coprothermobacter proteolyticus strain BT	139	GTTGGTGAGGTAACGGCTCACAGCTCAGGAAATTCTAGCGAGTCATAGCTGTTTCCTGTGTGAAACGACGTTGTAAAACGACGGCCAGTCTGCGGCCCATCAGGTA
	CU924706.1	Uncultured Coprothermobacteria bacterium	140	GGCGCGAAAGCTAGGGGAGAGCTATGCAAATTAGAGGCCGTCATAGCTGTTTCCTGTGTGAAACGACGTTGTAAAACGACGGCCAGTGGCCGATCCTGACGCTGA
	Y08935.1	Coprothermobacter platensis	141	AGTAACACGTAGGTGATCTACCCGGTAGGCTAATTTATGGCACGTCATAGCTGTTTCCTGTGTGAAACGACGTTGTAAAACGACGGCCAGTCAGCGGCGAACGGGTG
	AY766466.1	Sedimentibacter sp. C7	142	ATCAGTAGCCGGCCTGAGAGCTAATGCAATTCAATGCCGCGTCATAGCTGTTTCCTGTGTGAAACGACGTTGTAAAACGACGGCCAGTCGGCTCACCAAGGCGACG
	GQ249358.1	Uncultured Trichococcus	143	GGCGGTTCCTTAAGTCTGATGTGCAACTGGCAATCAATACGCTGTCATAGCTGTTTCCTGTGTGAAACGACGTTGTAAAACGACGGCCAGTGGCGTAAAGCGAGCGCA
		control1	50	ACATACACCAATTCTGATTATAAAGAGTTAATTGACTTCGCTCCAGCGTCATAGCTGTTTCCTGTGTGAAACGACGTTGTAAAACGACGGCCAGTTGCATCCGTAACTACATCTTCC
		control2	51	AAATCTGCTACATACACTAATTTGTGTAAACTAGCATTGAGCCCACGTCATAGCTGTTTCCTGTGTGAAACGACGTTGTAAAACGACGGCCAGTACACTATGTGCATCTGTGTCT
		control3	52	CAAAAACATACACCTCCAGCACCAAATCAGCAAACGGGCTCCGGTCATAGCTGTTTCCTGTGTGAAACGACGTTGTAAAACGACGGCCAGTAACCCAGGCAATTGCTTGT
		control4	53	ATATGATGCTACCAAATTTAAGCAGGAATTGATAATCGCAGCCACGTCATAGCTGTTTCCTGTGTGAAACGACGTTGTAAAACGACGGCCAGTAGTCTCCTGTACCTGGGCA
		control5	93	GTACCCCAGCATCATCCAGGCCAATGCTTAATACCGACACGGTCATAGCTGTTTCCTGTGTGAAACGACGTTGTAAAACGACGGCCAGTTGTTTGACTTTGCCGGCCT
		control6	94	TGCCCCCCATCAAACTCGAGGATTGCTTAGACCCTGCACGGTCATAGCTGTTTCCTGTGTGAAACGACGTTGTAAAACGACGGCCAGTCTCGCGCGCGCTGTTTC
		control7	95	GATCCGCTCGCGGATTCCCGATTCATTAGACCAGGCGCTGTCATAGCTGTTTCCTGTGTGAAACGACGTTGTAAAACGACGGCCAGTGCTCGCCATGCGAAAGCA
