# Supplementary material for: Molecular analysis of meso- and thermophilic microbiota associated with anaerobic biowaste degradation
Source: BMC Microbiol. 2012 Jun 22;12:121. doi: 10.1186/1471-2180-12-121 (PMC3408363; doi:10.1186/1471-2180-12-121)
Supplement: Additional file 3 — Sequences of templates used in microarray specificity tests. (40 KB, XLS) (XLS 39 kb) [file 1471-2180-12-121-S3.xls]

## Sheet: Template sequences
Probe description	Tag identifier	Template oligo sequence 5'-3'
Issatchenkia orientalis	1	GCGCAGAGTTGGGGGAGCGGAGCGGACGACGTGTAAAGAGCGTCGGAGCTGCGACTCGCCTGAAAGGGAGCGAAGCTGGC
Candida ethanolica	2	CCACGAGCGAACTAGAACAGGACGCTTGGGGTCTCCGAGCACTATGAGCTCGACCTCAGATCAGGTAGAAATACCCGCTG
Galactomyces geotrichum	3	CAAATTCGTTTGAAAAACAACACTATTCAACCTCAGATCAAGTAGGATTACCCGCTGAACTTAAGCATATCAATAAGCGG
Thermomyces lanuginosus	4	CCGGGGCCCGTGCCCGCCAGAGGCACTCACTGTGAACGCTTTTGTGAATGCGAGGATTGTCTGAGTGACGAAATGCAATC
Candida ethanolica	5	GGCCACGGCCCCGCCGAAAAGAAACGAGGCCACGAGCGAACTAGAACAGGACGCTTGGGGTCTCCGAGCACTATGAGCTC
Geosmithia emersonii	6	CGTGCCTCCGGGCCCGTGCCCGCCGGAGACCCTCGTGAACGCTGTCTTGAACAAAGGTTGCGGTCTGAGTGGAAAACACA
Aspergillus fumigatus	7	GCCCCCGGGCCCGCGCCCGCCGAAGACCCCAACATGAACGCTGTTCTGAAAGTATGCAGTCTGAGTTGATTATCGTAATC
Scytalidium thermophilum	8	TCCTGTTCATTGTACGGCCTCTCTGAGTGAAGTACTGAATAAGTCAAAACTTTCAACAACGGATCTCTTGGTTCTGGCAT
Kluyveromyces marxianus	9	ATCGTCTGAACAAGGCCTGCGCTTAATTGCGCGGCCAGTTCTTGATTCTCTGCTATCAGTTTTCTATTTCTCATCCTAAA
Kluyveromyces marxianus	10	CCAGTTCTTGATTCTCTGCTATCAGTTTTCTATTTCTCATCCTAAACACAATGGAGTTTTTTCTCTATGAACTACTTCCC
Candida rugosa	11	GAAGGATCATTACAACAATAATTCAACATTGTGTCAGAGCAATAACATCTAAAACCGATCATCAATTAATTAATTCAAAA
Penicillium sp. BF115	12	GAAAGGCAGCGGCGGCACCGCGTCCGGTCCTCGAGCGTATGGGGCTTTGTCACCCGCTCTGTAGGCCCGGCCGGCGCTTG
Penicillium glabrum	13	CTGCCCCCGGGTCCGCGCGCACCGGAGACACTATTGAACTCTGTCTGAAGATTGCAGTCTGAGCATAAACTAAATAAGTT
Aspergillus niger	14	TAGGATTGGCCGGCGCCTGCCGACGTTTTCCAACCATTCTTTCCAGGTTGACCTCGGATCAGGTAGGGATACCCGCTGAA
Aspergillus flavus	15	GGCCCGGCCGGCGCTTGCCGAACGCAAATCAATCTTTTTCCAGGTTGACCTCGGATCAGGTAGGGATACCCGCTGAACTT
Aspergillus ochraceus	16	TTGTTGCTTCGGCGAGCCCGCCCCCTTTTTCTTTTAGGGGGCACAGCGCTCGCCGGAGACACCAACGTGAACACTGTCTG
Aspergillus restrictus	17	ACTGTCTGAAGGTTGCAGTCTGAGTTTTCATATAAGAAAAATCGTTAAAACTTTCAACAACGGATCTCTTGGTTCCGGCA
Aspergillus sydowii	18	CCCAACCTCCCACCCGTGAATACCTAACACTGTTGCTTCGGCGGGGAGCTCCCTCGGGGGCGAGCCGCCGGGGACTACTG
Aspergillus terreus	19	CGTAGGCCCGGCCGGCGCCCGCCGACGCATTTATTTGCAACTTGTTTTTTTCCAGGTTGACCTCGGATCAGGTAGGGATA
Aspergillus calidoustus	20	GGAAGGATCATTACCGAGTGCAGGTCTGCCCCCGGGCAGGCCTAACCTCCCACCCGTGAATACCTGACCAACGTTGCTTC
Aspergillus versicolor	21	TGTCCGGTCCTCGAGCGTATGGGGCTTTGTCACCCGCTCGATTTAGGGCCGGCCGGGCGCCAGCCGACGTCCAACCATTT
Eurotium amstelodami	22	CTGTCTGAAGTTTGCAGTCTGAGTTTTTAGTTAAACAATCGTTAAAACTTTCAACAACGGATCTCTTGGTTCCGGCATCG
Eurotium herbariorum	23	TGTCTGAAGTTTGCAGTCTGAGTTTTTAGTTAAACAATAATTAAAACTTTCAACAACGGATCTCTTGGTTCCGGCATCGA
Penicillium sp.	26	ACACCATTGAACACTGTCTGAAGATTGCAGTCTGAGCAATTAGCTAAATAAGTTAAAACTTTCAACAACGGATCTCTTGG
Paecilomyces sp.	32	CCCCTGGCATTCCGGGGGGCATGCCTGTCCGAGCGTCATTGCTAACCCTCCAGCCCGGCTGGTGTGTTGGGCCGCCGTCC
Brevibacterium sp.	33	TTTACGCCCAATAAATCCGGACAACGCTTGCCACCTACGTATTACCGCGGCTGCTGGCACGTAGTTAGCCGTGGCTTTCT
Acetobacter pasteurianus	34	CGTTGCTCGGAATGACTGGGCGTAAAGGGCGTGTAGGCGGTTTGTACAGTCAGATGTGAAATCCCCGGGCTTAACCTGGG
Enterococcus avium	35	AAACAGGTGCTAATACCGTATAACAATCGAAACCGCATGGTTTCGGTTTGAAAGGCGCTTTTGCGTCACTGATGGATGGA
Lactobacillus brevis	36	GGCGGCATGCCTAATACATGCAAGTCGAACGAGCTTCCGTTGAATGACGTGCTTGCACTGATTTCAACAATGAAGCGAGT
Lactobacillus sp.	37	GGCTTTCGGGTCGTAAAACTCTGTTGTTGGAGAAGAATGGTCGGCAGAGTAACTGTTGTCGGCGTGACGGTATCCAACCA
Enterococcus cecorum	38	GACGAACGCTGGCGGCGTGCCTAATACATGCAAGTCGAACGCTTTTCTTTCACCGGAGCTTGCTCCACCGAAAGAAAAAG
Lactobacillus crispatus	39	GCCTAATACATGCAAGTCGAGCGAGCGGAACTAACAGATTTACTTCGGTAATGACGTTAGGAAAGCGAGCGGCGGATGGG
Enterococcus faecalis	40	AGTCGAACGCTTCTTTCCTCCCGAGTGCTTGCACTCAATTGGAAAGAGGAGTGGCGGACGGGTGAGTAACACGTGGGTAA
Geobacillus debilis	41	AGATACCCTGGTAGTCCACGCCGTAAACGATGAGTGCTAAGTGTTAGAGGGGATTGACCCTTTAGTGCTGCAGCTAACGC
Gluconacetobacter liquefaciens	42	CAGTCAGATGTGAAATTCCTGGGCTTAACCTGGGGGCTGCATTTGATACGTCCAAACTAGAGTGTGAGAGAGGGTTGTGG
Bacillus smithii	43	GACGCTGGCGGCGTGCCTAATACATGCAAGTCGAGCGGACTTTCAAGAAGCTTGCTTTTTGAAAGTTAGCGGCGGACGGG
Bacillus sp.	44	CCTGTAAGACCGGGATAACTCCGGGAAACCGGTGCTAATACCGGATAGATTATCTTTCCGCCTGGAGAGATAAGGAAAGA
Uncultured compost fungus	45	TGACCCAGAGGGCGCTTTCATAATCGCAAAAGGGTCATCAAAGTGCTGCAGGGCTAGCGCGCCTCCGTGTAGTGTTAGTC
Emericella sp	47	CGGCGGGGAGCCCCCTAGGGGCGAGCCGCCGGGGACCACTGAACTTCATGCCTGAGAGTGATGCAGTCTGAGCCTGAATA
Lichtheimia corymbifera	48	TTGGGGGTTGGCCTAACTTAAGGTCTTCTCTTAAGGTTCCTCACAGTTATGTGCAATGTTGGGTCACCTTGGTTGACTCT
Pichia fermentans	49	GGGGCATGCCTGTCTGAGCGTCGTTTCCTTCTTGCGCAAGCAGAGTTGAGAACAGGCTATGCCTTTTTCGAAATGGAACG
Chlamydia trachomatis	96	TTTCATTTGTGTTGTTAAGAGTAGCGCGGTGAGGACGAGACATATAGTTTGTGATCAAGTATGTTATTGTAAAGAAATAA
Kazachstania exiqua	97	GGAGGAGTGATCGAGCCTGCGCTTAAGTGCGCGGCGAGGTTGTTCTTTTTCGTTACGCCGATAATTCTTTACACACACTG
Candida albicans	98	CAAACTTGCTTTGGCGGTGGGCCCAGCCTGCCGCCAGAGGTCTAAACTTACAACCAATTTTTTATCAACTTGTCACACCA
Candida metapsilosis	99	TTACAGAATAGGAGAAGGGCGCTTAACTGCGACCCTTTTCTTTCTACACATGTGTTTTTCTTTTTTTTGAAAACTTTGCT
Clavispora lusitaniae	100	ATGCCTGTTTGAGCGTCGCATCCCCTCTAACCCCCGGTTAGGCGTTGCTCCGAAATATCAACCGCGCTGTCAAACACGTT
Pichia membranifaciens	101	TCCGGCGGGCATGCCTGTCTGAGCGTCGTTTCCTTCTTGTGCACCGCGGGGTCTTTGCAGATCCTCTCTGCGCAGAGCTG
Issatchenkia hanoiensis strain SC7S04	102	ATGGCTTGGCCTCGGCCCTGCTGAAAGGAAACGGAGTGGCGAAGCGAACTAGACAGGACGCTTGGCGCTCGTAGAGTAAT
Rhizopus stolonifer	103	TCTTTTTTCATTTTTTCAATCAATGATCTGAAGTCAAGTGGGATTGATCTGAAGTCAAGTGGGATACCCGCTGAACTTAA
Cladosporium sphaerospermum	104	GCGACCCTGCCTTTTCACGGGCGGGGGCCCCGGGTGGACACCACAAAACTCTTGCGTAACTTTGCAGTCTGAGTAATTTT
Uncultured Thielaviopsis clone	105	ATATGTGAAATACCTTTTCTAGCTGCTTTGGCAGGCCTTTCGGGGTCTGCCGGTAGCATTTAAAAACTCTTTATATTTCT
Uncultured Methanomicrobiales archaeon	106	GATTAAGCCATGCGAGTCGAGAGGGTTCGGCCCTCGGCGTACTGCTCAGTAACACGTGGATAACCTGCCCTAAGGAAGGG
Uncultured Methanobacterium sp.	107	AGGGTTTGGATGAGGCCTTAGTCTTTGGTTAAGGTCGAATCTAGGTTCTTTGAGGAGGGCGAAGTCGTAACAAGGTAACC
Methanobrevibacter arboriphilus strain SH4	108	CTTAAAGGAATTGCCGGGGGAGCCACCTCAACCGCGTGGAGCCTGCGGTTTAATTGGATCAACGCCGGACATCTCACCTG
Uncultured Methanosaeta sp.	109	AACTTAAAGGAATTGGCGGGGGAGCACCACAACGGGTGGAGCTTGCGGTTTAATTGGATTCAACGCCGGAAATCTCACCG
Methanoculleus thermophilus CR-1	110	AAGACCGGTGCCAGCCGCCGCGGTAATACCGGCGGCTCGAGTGGTGGCCACTTTTATTGGGCTTAAAGCGTTCGTAGCTG
Methanoculleus thermophilus	111	CTCGAGGGACCACCTGTGGCGAAGGCGCCTCACCAGAACGGCTTCGACAGTGAGGGACGAAAGCTGGGGGAGCAAACCGG
Uncultured archaeon clone	112	ATTAAGCCATGCGAGTCGAGAGGGTTCGGCCCTCGGCGTACTGCTCAGTAACACGTGGATAACCTGCCCTAAGGAAGGGG
Methanoculleus thermophilus	113	CGAGACCCACGCCAACAGTTGCCAGCACGATCCCCGGATCGGTGGGGACACTGTTGGGACCGCCTCTGCTAAAGAGGAGG
Methanoculleus sp.	114	TAGTGGGGTTTGGATGAGCCTGCGGTCGTTGCCGCAGTCGAATCTAGGTTCCGCAAGGAGGGTTAAGTCGTAACAAGGTA
Methanobrevibacter smithii DSM 2375	115	CTTTTCTTAAGTGTAAAGAGCTTTTGGAATAAGAGCTGGGCAAGACCGGTGCCAGCCGCCGCGGTAACACCGGCAGCTCT
Uncultured Methanobrevibacter sp. Clone	116	AACGATGCGGACTTGGTGTTGGAATGGCTTCGAGCTGCTCCAGTGCCGAAGGGAAGCTGTTAAGTCCGCCGCCTGGGAAG
Methanosaeta thermophila PT	117	GCGACCGTTGTRGGTGCCGTAGGGAAGCCGTGAAGCGAGCCACCTGGGAAGTACGGCCGCAAGGCTGAAACTTAAAGGAA
Methanomethylovorans.sp	118	CGGGAAACCGCGATAAGGGGACACCGAGTGCCAGCATCCTATGTTGGCTGTCCATATGTATAAATAACATGTGTTAGCAA
Uncultured archaeon clone	119	CGCGGTAATACCGGCGGCTCGAGTGGTGGCCGCTTTTATTGGGCTTAGGCTTAAGCGTTCGTAGCTGGGTTGTTAAGTCT
Uncultured bacterium	120	GGGACTCTATTGGGACTGCCACCGTAAGGTGTGAGGAGGGGGGGGATGACGTCAAATCAGCACGGCCCTTACGTCCGGGG
Uncultured WWE1 bacterium	121	TTGGGCTAATACCGGATGCGTGCAAGCAATGTTTTGGCTGTTAATGCTATTCACGGAAGTGAGTAGTGTTAATGGTTGAG
Uncultured bacterium	122	TTGGGCTAATACCGGATGCGTGCAAACAATGTTTTGGCTGTTGTAATTATTCACGGAAGTGGATAGTTATGAGAGTTCAG
Uncultured bacterium	123	AAACTCAAAGGAATTGACGGGGGCCCGCACAAGCGGAGGAACATGTGGTTTAATTCGATGATACGCGAGGAACCTTACCC
Uncultured WWE1 bacterium	124	GGCTTACCAAGGCGATGATAGGTAGGCGGCCTTAACGGGTGGTCGCCCACACTGGGATTGAGAGACGGCCCAGACTCCTA
Uncultured bacterium	125	TAAGAGCTCACCAAGGCGATGATAGATAGGCGGCCTTAACGGGTGGTCGCCCACACTGGGATCGAGATACGGCCCAGACT
Uncultured bacterium	126	ATAGATATTACACAGAACACCGATTGCGAAGGCATCTCACAAAGCCGTGATTGACGCTGAGGCACGAAAGTGTGGGGATC
Uncultured Firmicutes bacterium	127	GACGAACGCTGGCGGCGTGCCTAACACATGCAAGTCGAGCGGAGGTATCCGAAGAGCAATCTAAGGATGCCTGAGCGGCG
Uncultured bacterium	128	ACGAAAATGACGGTAGTCACAGAAGAAGGTCCGGCCAACTACGTGCCAGCAGCCGCGGTAACACGTAGGGGGCGAGCGTT
Uncultured Unclassified bacterium	129	GACGAACGCTGGCGGCGTGCCTAACACATGCAAGTCGAACGAAGTAAGTTGCTTCACCAAATGTTGAAAAGCTACCCCAA
Uncultured bacterium	130	AGACTCCTACGGGAGGCAGCAGTGAGGAATATTGGTCAATGGGCGCGAGCCTGAACCAGCCACGTCGCGTGAAGGATGAC
Uncultured bacterium	131	GTTATCCGGATTTATTGGGTTTAAAGGGTGCTCAGGCGGGGGATTAAGTCGGCGGTGAAATTTTGCAGCTCAACTGTAAA
Lactobacillus hilgardii	132	TACGTAGGTGGCAAGCGTTGTCCGGATTTATTGGGCGTAAAGCGAGCGCAGGCGGTTTTTTAGGTCTGATGTGAAAGCCT
Trichococcus collinsii	133	CTGTTGTCAGAGAAGAACAAGTCGGAGAGTAACTGCTCCGGCCTTGACGGTATCTGACCAGAAAGCCACGGCTAACTACG
Anaerobaculum mobile	134	TAAAACGTAGGGGGCGAGCGTTGTCCGGAATTACTGGGCGTAAAGGGCACGCAGGCGGTACGCCAAGTCGGGGGTGTAAA
Anaerobaculum thermoterrnum	135	GTAGGGGGCGAGCGTTGTCCGGAATTACTGGGCGTAAAGGGCACGCAGGCGGTGCGCCAAGTCGAGGGTGTAAAGTTACG
Syntrophomonas sapovorans strain OM	136	ATGCGTAGAAAATCAGGAGGAATACCAGTGGGCGAAGGCGGCTTTCTGGACTGACCCTGACGCTGAGGTGCGAAAGCGTG
Syntrophomonas sp. MGB-C1	137	TAAGGGAAGAATGTCGCGGGTGATAATACCGCCTGCCGAATGACGGTACCTTACGAATAAGCCCCGGCTAACTACGTGCC
Petrimonas sulfuriphila strain BN3	138	CGAGCGTTATCCGGATTTATTGGGTTTAAAGGGTGCGCAGGCGGGATGTTAAGTCGGCGGTGAAATTTTGCGGCTCAACC
Coprothermobacter proteolyticus strain BT	139	GAGAAAAGGTTTACTGCTTGGGGAGGGGGCTGCGGCCCATCAGGTAGTTGGTGAGGTAACGGCTCACCAAGCCGACGACG
Uncultured Coprothermobacteria bacterium	140	GGAGGAACACCGGTGGCGAAGGCGGCTCTCTGGGCCGATCCTGACGCTGAGGCGCGAAAGCTAGGGGAGCGAACCGGATT
Coprothermobacter platensis	141	TCGAGCGAAGTTATTGCTTTCGGGTAATAACTCAGCGGCGAACGGGTGAGTAACACGTAGGTGATCTACCCTTCAGAGGG
Sedimentibacter sp. C7	142	CCCGCGTCTGATTAGCTAGTTGGTGAGGCAGCGGCTCACCAAGGCGACGATCAGTAGCCGGCCTGAGAGGGTGAACGGCC
Uncultured Trichococcus	143	TGGCAAGCGTTGTCCGGATTTATTGGGCGTAAAGCGAGCGCAGGCGGTTCCTTAAGTCTGATGTGAAAGCCCACGGCTCA
control1	50	TACCAACATGACATTATGTGCATCCGTAACTACATCTTCCACATACACCAATTCTGATTATAAAGAGTACATGCGTCATG
control2	51	GGTAGATACCACACGCAGTACAAATATGACACTATGTGCATCTGTGTCTAAATCTGCTACATACACTAATTCAGATTATA
control3	52	ACTAGAAGATACTTATAGGTTTGTAACCCAGGCAATTGCTTGTCAAAAACATACACCTCCAGCACCTAAAGAAGATGATC
control4	53	TAACAATATGTGCTTCTACACAGTCTCCTGTACCTGGGCAATATGATGCTACCAAATTTAAGCAGTATAGCAGACATGTT
control5	93	CCACCTCCGGGTTTCACGTCGACCCCGTGGTGGTGTTTGACTTTGCCGGCCTGTACCCCAGCATCATCCAGGCCCACAAC
control6	94	GGCCGTGGGCGACAAGATGGCGAGCCACATCTCGCGCGCGCTGTTTCTGCCCCCCATCAAACTCGAGTGCGAAAAGACGT
control7	95	AGCCTCCTCAGCATCCTCCTGCGGGACTGGCTCGCCATGCGAAAGCAGATCCGCTCGCGGATTCCCCAGAGCAGCCCCGA
